# Supplementary material for: Liquid Crystal-Based Optical Biosensor for Quantitative, Highly Sensitive Detection of Proteins
Source: Biosensors (Basel). 2026 Mar 17;16(3):168. doi: 10.3390/bios16030168 (PMC13023930; doi:10.3390/bios16030168)
Supplement: Supplementary file 1 [file biosensors-16-00168-s001.zip]

Archive with 1 entries (1 files):
- biosensors-4190616-supplementary.pdf
